# Supplementary material for: Analysis of Fox genes in Schmidtea mediterranea reveals new families and a conserved role of Smed-foxO in controlling cell death
Source: Sci Rep. 2021 Feb 3;11:2947. doi: 10.1038/s41598-020-80627-0 (PMC7859237; doi:10.1038/s41598-020-80627-0)
Supplement: Supplementary file 3 — Supplementary Information 3. [file 41598_2020_80627_MOESM3_ESM.xlsx]

## Sheet: Add Table 1
Genome ID	Scaffold	Transciptome ID	Family	New Gene Name	Previous Name	Other homolgs	Gene Bank ID	Mentioned references	RNAi phenotype	RNAi References	ISH pattern	SCS cell type (Plass et al.)	SCS cell type (Fincher et al.)	Pattern References	Clade
SMESG000065670.1/SMESG000065671.1/SMESG000065672.1	61	dd_Smed_v6_10718_0_1	A	Smed-foxA1	Smed-FoxA	Djap-FoxA / Spol-FoxA	JX010556 / BK013013	[21] / This study	Defects in pharynx	[21]	pharynx / around the pharynx	phyarnx / neuronal (npp 18+)	neural / phyarnx / parenchymal / neoblasts	[21]	I
SMESG000067799.1	67	dd_Smed_v6_39758_0_1		Smed-foxA2			BK013028	This study	Mild Regeneration defects	This study	ventral discrete cells in D/V margin	otf+ cells 2 / neuronal (npp 18+)	N.S.C.	This study
SMESG000028135.1	207	dd_Smed_v6_30453_0_1		Smed-foxA(P)			BK013026	This study	Anterior Regeneration defects	This study	N.D.	epidermal (activated early epidermal progenitors)	neural (non-ciliated neurons)	This study
SMESG000015673.1	153	dd_Smed_v6_16297_0_1	C	Smed-foxC1			BK013019	This study	Mild Regeneration defects	This study	pharynx / discrete cells around the pharynx	muscle (muscle pharynx) / epidermal (activated early epidermal progenitors) / otf+ cells 2	intestine / muscle / neural	This study
SMESG000004239.1	113	dd_Smed_v6_18389_0_1		Smed-foxC2			BK013022	This study	Anterior Regeneration defects	This study	discrete cells around pharynx	muscle (muscle pharynx) / secretory 1	muscle	This study
SMESG000077075.1	88	dd_Smed_v6_23249_0_1	D	Smed-foxD1	Smed-FoxD	Djap-FoxD	KC577557 / BK013024	[22] / This study	Lack of anterior identity	[22-24]	anterior pole	muscle (muscle body) / epidermal (activated early epidermal progenitors)	muscle / neural	[22-24]
SMESG000065690.1	181	dd_Smed_v6_30720_0_1		Smed-foxD2			BK013027	This study	Anterior Regeneration defects	This study	N.D.	neuronal (GABA)	neural (cilialted neurons)	This study
SMESG000021761.1	61	dd_Smed_v6_17749_0_1		Smed-foxD3			BK013021	This study	Anterior Regeneration defects	This study	N.D.	muscle (muscle body) / epidermal (activated early epidermal progenitors) / otf+ cells 2	muscle	This study
SMESG000075929.1	85	dd_Smed_v6_15035_0_1	F	Smed-foxF1	Smed-FoxF-like		KJ934801 / BK013018	[25] / This study	Mild Regeneration defects	This study	dicrete cells in anterior D/V margin / diecrete cells mid dorsal	muscle (muscle pharynx / muscle body)	muscle	[25] / This study
SMESG000066497.1	63	dd_Smed_v6_6910_0_1		Smed-foxF2	Smed-FoxF-1		MH392337 / BK013034	[26] / This study	Defects in muscular system and pigment cells	[26-27]	ubiquitous	parenchymal (aqp / psap/ pigment)	cathepsin+ / muscle	[26-27]
SMESG000010270.1	133	dd_Smed_v6_16466_0_1	G	Smed-foxG		Djap-FoxG	BK013020	This study	Mild posterior regeneration defects	This study	dicrete cells at D/V margin / dorsal midline / ventral spread cells	muscle (muscle body / muscle pharynx) / otf+ cells 2	muscle	This study
SMESG000021434.1	17	dd_Smed_v6_19255_0_1	L1	Smed-foxL1			BK013023	This study	Mild Regeneration defects	This study	N.D.	muscle (muscle pharynx)	N.S.C.	This study
SMESG000062929.1	57	dd_Smed_v6_50245_0_1	Q/D	Smed-foxQ/D	Smed-FoxQ2		JX091076 / BK013031	[25] / This study	Defects in eyes	[25]	eyes / scatered discrete cells following the eyes	pharynx / epidermal (epidermis DVb)	neural (non-ciliated neurons)	[25] [28-29]
SMESG000072183.1	76	dd_Smed_v6_14635_0_1	J1	Smed-foxJ1-1	Smed-FoxJ1-1		JX842843	[30]	N.P.	[30]	Mid dorsal stripe	pharynx	pharynx	[30]	II
SMESG000072873.1	78	dd_Smed_v6_99867_0_1		Smed-foxJ1-2	Smed-FoxJ1-2		JX842844	[30]	N.P.	[30]	Mid dorsal stripe	parenchymal (aqp+) / epidermal (epidermis)	N.S.C.	[30]
SMESG000067319.1	65	dd_Smed_v6_103874_0_1		Smed-foxJ1-3	Smed-FoxJ1-3		JX842845	[30]	N.P.	[30]	N.D.	muscle (muscle body)	N.S.C.	[30]
SMESG000010030.1	132	dd_Smed_v6_10152_0_1		Smed-foxJ1-4	Smed-FoxJ1-4		JX842846	[30]	Edemas and Cilia defects	[30]	Ventral widely	neuronal (GABA / ChAT / spp11+) / protonephridia / pharynx / epidermal (epidermis)	neural / pharynx / epidermal	[30]
SMESG000017088.1	15	dd_Smed_v6_13009_0_1		Smed-foxJ1-5			BK013017	This study	Mild Regeneration defects	This study	Dorsal widely	neuronal (GABA / ChAT) / protonephridia	N.S.C.	This study
SMESG000061695.1	55	dd_Smed_v6_4500_0_1	K	Smed-foxK1			BK013030	This study	Anterior Regeneration defects	This study	CNS	parenchymal (pigment) / secretory 4 / neuronal (npp 18+) / muscel (muscle body) / otf+ cells 2	parenchymal	[31]
SMESG000040645.1	298	dd_Smed_v6_5767_0_1		Smed-foxK2			BK013032	This study	Anterior Regeneration defects	This study	CNS	parenchymal (aqp+ / psap+ / pigment / glia) / secretory (1 / 3) / neuronal (npp 18+ / GABA) / otf+ cells (1 / 2)	N.S.C.	[31]
SMESG000064173.1	5	dd_Smed_v6_7583_0_1		Smed-foxK3			BK013035	This study	Anterior Regeneration defects	This study	CNS	neuronal (spp11+)	N.S.C.	This study
SMESG000048193.1	36	dd_Smed_v6_11337_0_1	N2/3	Smed-foxN2/3-1			BK013014	This study	Anterior Regeneration defects	This study	CNS	neuronal (ChAT) / secretory 4 / protonephridia / pharynx / otf+ cells 2	neural / neoblasts	[31] / This study
SMESG000015734.1	154	dd_Smed_v6_13005_0_1		Smed-foxN2/3-2			BK013016	This study	Anterior Regeneration defects	This study	CNS	parenchymal (aqp+ / glia) / neuronal (GABA / npp 18+ / spp11+) / epidermal (early activated epidermal progenitors) / otf+ cells (1 / 2)	parenchymal	This study
SMESG000033244.1	238	dd_Smed_v6_4078_0_2		Smed-foxN2/3-3			BK013029	This study	-	-	N.D.	-	-	-
SMESG000044628.1	31	dd_Smed_v6_12170_0_1		Smed-foxN(P)			BK013015	This study	Anterior Regeneration defects	This study	CNS (branches)	neuronal (npp 18+ / spp11+ ) / secretory 2 / epidermis (epidermis DVb)	neural	This study
SMESG000037781.1	26	dd_Smed_v6_3040_0_1	O	Smed-foxO			BK013025	This study	Defects in cell death	This study	ubiquitous	neuronal (npp 18+ / spp11+ ) / parenchymal (aqp+ / pigment) / secretory (1 / 2 / 3 / 4) / epidermal (epidermis)	cathepsin+ / neoblasts	[31] / This study
SMESG000068148.1	68	dd_Smed_v6_6316_0_1	P	Smed-foxP	Smed-Albino		KX531078 / BK013033	[32] / This study	Defects in pigment cells	[27] [32]	ubiquitous	parenchymal (pigment)	cathepsin+ / neoblasts	[27] [31-32]
